# Supplementary material for: Co-Expression Network Analysis of Micro-RNAs and Proteins in the Alzheimer’s Brain: A Systematic Review of Studies in the Last 10 Years
Source: Cells. 2021 Dec 9;10(12):3479. doi: 10.3390/cells10123479 (PMC8699941; doi:10.3390/cells10123479)
Supplement: Supplementary file 1 [file cells-10-03479-s001.zip]

Archive with 1 entries (1 files):
- cells-1494973-supplementary.pdf
